# Supplementary material for: Direct observation of cation diffusion driven surface reconstruction at van der Waals gaps
Source: Nat Commun. 2023 Feb 2;14:554. doi: 10.1038/s41467-023-35972-9 (PMC9894939; doi:10.1038/s41467-023-35972-9)
Supplement: Supplementary file 10 — Source Data [file 41467_2023_35972_MOESM10_ESM.zip]

Archive with 3 entries (3 files):
- Figure 2.xlsx
- Figure 3.xlsx
- Figure 5.xlsx
