# Supplementary material for: Direct observation of cation diffusion driven surface reconstruction at van der Waals gaps
Source: Nat Commun. 2023 Feb 2;14:554. doi: 10.1038/s41467-023-35972-9 (PMC9894939; doi:10.1038/s41467-023-35972-9)
Supplement: Supplementary file 10 — Source Data [file 41467_2023_35972_MOESM10_ESM.zip › Figure 2.xlsx]

## Sheet: Fig. 2d-Intensity Ii
Te6 octahedron index	145 s (a. u.)	150 s (a. u.)	155 s (a. u.)	160 s (a. u.)	165 s (a. u.)
1	221.667	242.333	242	230.97	255
2	220.405	239.667	242.947	250.577	254.631
3	228.379	224.333	250.381	240.999	254.165
4	229.022	230	243	234.197	244.67
5	229.041	238	223.876	245.588	231.268
6	214.077	236	238.06	246.215	211.137
7	227.766	235.667	232.997	231.169	196.697
8	211.73	222.333	215.066	194.593	152.816
9	215.123	223.333	210.001	173.997	135.997
10	221.105	208.667	194.249	140.511	103.36
11	207.495	212	194.089	122.985	100.548
12	189.43	178	153.623	93.6472	81.8626
13	198.312	192	135.996	79.4934	85.9364
14	190.369	161.667	104.155	67.8998	81.4707
15	173.315	143.667	76.1873	69.9199	80.8807
16	117.66	123	65.3132	74.6381	76.3132
17	115.113	97	82.9757	76.6616	87.2932
18	94.3159	62.6667	92.5956	93.9958	86.4909
19	76.8309	57.3333	84.812	79.9969	88.5162
20	50	37.3333	101.581	72.7096	90.8695
21	41	42	86.2265	68.3873	84.3558
22	47	42	79.5822	76.2639	73.1548
23	37	39	78.1887	78.9052	89.1902
24	34	42	80.5749	78.7833	78.5938
25	43	37	82.0864	67.908	78.0137

## Sheet: Fig. 2d-Angle α
Te6 octahedron index	145 s (°)	150 s (°)	155 s (°)	160 s (°)	165 s (°)
1	70.233	69.635	74.603	69.854	66.756
2	70.444	70.081	72.413	71.296	67.591
3	68.52	71.236	72.935	71.081	68.445
4	68.694	68.477	72.887	69.783	66.851
5	70.733	67.077	74.451	68.061	70.725
6	69.112	65.292	72.342	71.193	69.317
7	70.284	71.105	72.905	70.476	69.327
8	73.837	71.207	72.274	68.69	68.533
9	68.828	71.112	73.753	69.109	58.329
10	69.238	68.973	74.83	64.659	59.617
11	70.971	67.189	67.31	58.9	53.295
12	66.01	71.251	64.056	58.708	51.953
13	70.108	69.027	56.899	57.249	47.294
14	71.136	68.208	58.369	52.569	48.066
15	68.431	69.897	51.265	54.06	47.125
16	71.531	71.227	52.073	52.458	43.059
17	68.737	71.066	46.791	46.806	45.504
18	70.713	66.745	44.845	47.274	50.146
19	63.968	65.189	46.269	52.376	53.09
20	70.166	64.435	48.209	51.09	49.839
21	68.261	67.633	43.791	51.871	38.737
22	67.998	62.292	45.85	48.501	38.674
23	69.855	66.658	46.524	45.758	39.859
24	65.445	66.135	41.093	36.372	43.728
25	71.129	66.843	46.02	55.201	40.385

## Sheet: Fig. 2d-Spacing h
Te6 octahedron index	145 s (pm)	150 s (pm)	155 s (pm)	160 s (pm)	165 s (pm)
1	340.945	326.964	340.888	342.616	325.545
2	347.503	336.285	346.414	348.002	323.314
3	331.207	344.078	340.289	350.587	329.75
4	339.082	325.789	340.266	341.84	329.309
5	339.556	319.802	349.505	337.419	341.964
6	339.107	318.844	346.8	345.634	341.155
7	365.256	331.829	336.427	337.853	334.294
8	354.286	334.491	335.949	330.295	319.733
9	336.402	338.228	336.567	326.2	280.704
10	336.394	330.049	331.451	315.54	286.591
11	338.496	318.509	309.355	284.594	276.316
12	331.26	328.009	281.971	267.608	270.16
13	333.686	316.035	258.285	264.373	235.951
14	327.462	309.523	250.649	266.18	243.752
15	325.116	307.05	245.953	260.185	235.749
16	323.454	308.402	254.291	262.716	227.878
17	306.031	303.134	224.905	242.693	231.512
18	311.856	277.184	223.226	236.957	257.328
19	283.18	258.686	233.126	259.993	271.488
20	284.152	260.17	235.584	264.326	258.496
21	290.659	253.02	222.076	273.502	200.238
22	295.883	240.527	237.928	247.808	202.469
23	294.021	250.24	231.656	244.309	216.252
24	281.026	251.875	211.127	214.663	220.445
25	280.062	256.558	226.33	275.729	218.398
