# Supplementary material for: Direct observation of cation diffusion driven surface reconstruction at van der Waals gaps
Source: Nat Commun. 2023 Feb 2;14:554. doi: 10.1038/s41467-023-35972-9 (PMC9894939; doi:10.1038/s41467-023-35972-9)
Supplement: Supplementary file 10 — Source Data [file 41467_2023_35972_MOESM10_ESM.zip › Figure 3.xlsx]

## Sheet: Fig. 3b
x (nm)	f(x) at 145s	f(x) at 150s	f(x) at 155s	f(x) at 160s	f(x) at 165s
0	0.9616	0.9512	0.9406	0.96854	0.99002
0.01	0.9616	0.9512	0.9406	0.96853	0.98996
0.02	0.9616	0.9512	0.9406	0.96852	0.98991
0.03	0.9616	0.9512	0.9406	0.96852	0.98986
0.04	0.9616	0.9512	0.9406	0.96851	0.9898
0.05	0.9616	0.9512	0.9406	0.9685	0.98974
0.06	0.9616	0.9512	0.9406	0.9685	0.98968
0.07	0.9616	0.9512	0.9406	0.96849	0.98962
0.08	0.9616	0.9512	0.9406	0.96848	0.98956
0.09	0.9616	0.9512	0.9406	0.96847	0.98949
0.1	0.9616	0.9512	0.9406	0.96847	0.98942
0.11	0.9616	0.9512	0.9406	0.96846	0.98936
0.12	0.9616	0.9512	0.9406	0.96845	0.98929
0.13	0.9616	0.9512	0.9406	0.96844	0.98921
0.14	0.9616	0.9512	0.9406	0.96843	0.98914
0.15	0.9616	0.9512	0.9406	0.96842	0.98906
0.16	0.9616	0.9512	0.9406	0.96841	0.98898
0.17	0.9616	0.9512	0.9406	0.9684	0.9889
0.18	0.9616	0.9512	0.9406	0.96839	0.98882
0.19	0.9616	0.9512	0.94059	0.96838	0.98874
0.2	0.9616	0.9512	0.94059	0.96837	0.98865
0.21	0.9616	0.9512	0.94059	0.96836	0.98856
0.22	0.9616	0.95119	0.94059	0.96834	0.98847
0.23	0.9616	0.95119	0.94059	0.96833	0.98837
0.24	0.9616	0.95119	0.94059	0.96832	0.98828
0.25	0.9616	0.95119	0.94059	0.9683	0.98818
0.26	0.9616	0.95119	0.94059	0.96829	0.98808
0.27	0.9616	0.95119	0.94059	0.96828	0.98797
0.28	0.9616	0.95119	0.94059	0.96826	0.98787
0.29	0.9616	0.95119	0.94059	0.96825	0.98776
0.3	0.9616	0.95119	0.94059	0.96823	0.98764
0.31	0.9616	0.95119	0.94059	0.96821	0.98753
0.32	0.9616	0.95119	0.94059	0.9682	0.98741
0.33	0.9616	0.95119	0.94059	0.96818	0.98729
0.34	0.9616	0.95119	0.94059	0.96816	0.98716
0.35	0.9616	0.95119	0.94059	0.96814	0.98704
0.36	0.9616	0.95119	0.94059	0.96812	0.98691
0.37	0.9616	0.95119	0.94059	0.96811	0.98677
0.38	0.9616	0.95119	0.94059	0.96808	0.98663
0.39	0.9616	0.95119	0.94059	0.96806	0.98649
0.4	0.9616	0.95119	0.94059	0.96804	0.98635
0.41	0.9616	0.95119	0.94059	0.96802	0.9862
0.42	0.9616	0.95119	0.94059	0.968	0.98605
0.43	0.9616	0.95119	0.94058	0.96797	0.9859
0.44	0.9616	0.95119	0.94058	0.96795	0.98574
0.45	0.9616	0.95119	0.94058	0.96792	0.98558
0.46	0.9616	0.95119	0.94058	0.9679	0.98541
0.47	0.9616	0.95119	0.94058	0.96787	0.98524
0.48	0.9616	0.95119	0.94058	0.96784	0.98506
0.49	0.9616	0.95119	0.94058	0.96782	0.98489
0.5	0.9616	0.95119	0.94058	0.96779	0.9847
0.51	0.9616	0.95119	0.94058	0.96776	0.98452
0.52	0.9616	0.95118	0.94058	0.96773	0.98432
0.53	0.9616	0.95118	0.94058	0.96769	0.98413
0.54	0.9616	0.95118	0.94058	0.96766	0.98393
0.55	0.9616	0.95118	0.94057	0.96763	0.98372
0.56	0.9616	0.95118	0.94057	0.96759	0.98351
0.57	0.9616	0.95118	0.94057	0.96756	0.9833
0.58	0.9616	0.95118	0.94057	0.96752	0.98308
0.59	0.9616	0.95118	0.94057	0.96748	0.98285
0.6	0.9616	0.95118	0.94057	0.96744	0.98262
0.61	0.9616	0.95118	0.94057	0.9674	0.98239
0.62	0.9616	0.95118	0.94057	0.96736	0.98215
0.63	0.9616	0.95118	0.94056	0.96732	0.9819
0.64	0.9616	0.95118	0.94056	0.96728	0.98165
0.65	0.9616	0.95118	0.94056	0.96723	0.98139
0.66	0.9616	0.95118	0.94056	0.96719	0.98113
0.67	0.9616	0.95117	0.94056	0.96714	0.98086
0.68	0.9616	0.95117	0.94056	0.96709	0.98059
0.69	0.9616	0.95117	0.94056	0.96704	0.98031
0.7	0.9616	0.95117	0.94055	0.96699	0.98002
0.71	0.9616	0.95117	0.94055	0.96693	0.97973
0.72	0.9616	0.95117	0.94055	0.96688	0.97943
0.73	0.9616	0.95117	0.94055	0.96682	0.97913
0.74	0.9616	0.95117	0.94055	0.96676	0.97881
0.75	0.9616	0.95117	0.94054	0.96671	0.97849
0.76	0.9616	0.95116	0.94054	0.96664	0.97817
0.77	0.9616	0.95116	0.94054	0.96658	0.97784
0.78	0.9616	0.95116	0.94054	0.96652	0.9775
0.79	0.9616	0.95116	0.94053	0.96645	0.97715
0.8	0.9616	0.95116	0.94053	0.96638	0.9768
0.81	0.9616	0.95116	0.94053	0.96631	0.97644
0.82	0.9616	0.95116	0.94052	0.96624	0.97607
0.83	0.9616	0.95116	0.94052	0.96617	0.97569
0.84	0.9616	0.95115	0.94052	0.96609	0.97531
0.85	0.9616	0.95115	0.94052	0.96601	0.97491
0.86	0.9616	0.95115	0.94051	0.96593	0.97451
0.87	0.9616	0.95115	0.94051	0.96585	0.97411
0.88	0.9616	0.95115	0.9405	0.96577	0.97369
0.89	0.9616	0.95115	0.9405	0.96568	0.97327
0.9	0.9616	0.95114	0.9405	0.96559	0.97283
0.91	0.9616	0.95114	0.94049	0.9655	0.97239
0.92	0.9616	0.95114	0.94049	0.96541	0.97194
0.93	0.9616	0.95114	0.94048	0.96531	0.97148
0.94	0.9616	0.95114	0.94048	0.96521	0.97101
0.95	0.9616	0.95113	0.94047	0.96511	0.97053
0.96	0.9616	0.95113	0.94047	0.96501	0.97005
0.97	0.96159	0.95113	0.94046	0.9649	0.96955
0.98	0.96159	0.95113	0.94046	0.96479	0.96905
0.99	0.96159	0.95112	0.94045	0.96468	0.96853
1	0.96159	0.95112	0.94045	0.96456	0.968
1.01	0.96159	0.95112	0.94044	0.96445	0.96747
1.02	0.96159	0.95112	0.94044	0.96432	0.96692
1.03	0.96159	0.95111	0.94043	0.9642	0.96637
1.04	0.96159	0.95111	0.94042	0.96407	0.9658
1.05	0.96159	0.95111	0.94042	0.96394	0.96522
1.06	0.96159	0.95111	0.94041	0.96381	0.96464
1.07	0.96159	0.9511	0.9404	0.96367	0.96404
1.08	0.96159	0.9511	0.9404	0.96353	0.96343
1.09	0.96159	0.9511	0.94039	0.96339	0.96281
1.1	0.96159	0.95109	0.94038	0.96324	0.96218
1.11	0.96159	0.95109	0.94037	0.96309	0.96153
1.12	0.96159	0.95109	0.94036	0.96294	0.96088
1.13	0.96159	0.95108	0.94035	0.96278	0.96021
1.14	0.96159	0.95108	0.94035	0.96262	0.95953
1.15	0.96159	0.95107	0.94034	0.96245	0.95884
1.16	0.96159	0.95107	0.94033	0.96228	0.95814
1.17	0.96159	0.95107	0.94032	0.96211	0.95743
1.18	0.96159	0.95106	0.94031	0.96193	0.9567
1.19	0.96159	0.95106	0.94029	0.96175	0.95596
1.2	0.96159	0.95105	0.94028	0.96156	0.95521
1.21	0.96159	0.95105	0.94027	0.96137	0.95444
1.22	0.96159	0.95104	0.94026	0.96117	0.95366
1.23	0.96159	0.95104	0.94025	0.96097	0.95287
1.24	0.96159	0.95103	0.94023	0.96077	0.95206
1.25	0.96159	0.95103	0.94022	0.96056	0.95125
1.26	0.96158	0.95102	0.94021	0.96034	0.95041
1.27	0.96158	0.95102	0.94019	0.96012	0.94957
1.28	0.96158	0.95101	0.94018	0.9599	0.94871
1.29	0.96158	0.95101	0.94016	0.95967	0.94783
1.3	0.96158	0.951	0.94015	0.95944	0.94694
1.31	0.96158	0.95099	0.94013	0.9592	0.94604
1.32	0.96158	0.95099	0.94011	0.95895	0.94512
1.33	0.96158	0.95098	0.9401	0.9587	0.94419
1.34	0.96158	0.95097	0.94008	0.95844	0.94324
1.35	0.96158	0.95097	0.94006	0.95818	0.94228
1.36	0.96158	0.95096	0.94004	0.95791	0.9413
1.37	0.96158	0.95095	0.94002	0.95764	0.94031
1.38	0.96158	0.95094	0.94	0.95736	0.9393
1.39	0.96158	0.95094	0.93998	0.95707	0.93827
1.4	0.96157	0.95093	0.93996	0.95678	0.93723
1.41	0.96157	0.95092	0.93994	0.95648	0.93618
1.42	0.96157	0.95091	0.93992	0.95617	0.93511
1.43	0.96157	0.9509	0.93989	0.95586	0.93402
1.44	0.96157	0.95089	0.93987	0.95554	0.93291
1.45	0.96157	0.95088	0.93984	0.95522	0.93179
1.46	0.96157	0.95087	0.93982	0.95488	0.93065
1.47	0.96157	0.95087	0.93979	0.95454	0.9295
1.48	0.96157	0.95086	0.93976	0.9542	0.92833
1.49	0.96156	0.95084	0.93973	0.95384	0.92714
1.5	0.96156	0.95083	0.9397	0.95348	0.92593
1.51	0.96156	0.95082	0.93967	0.95311	0.92471
1.52	0.96156	0.95081	0.93964	0.95274	0.92347
1.53	0.96156	0.9508	0.93961	0.95235	0.92221
1.54	0.96156	0.95079	0.93958	0.95196	0.92093
1.55	0.96156	0.95078	0.93954	0.95156	0.91964
1.56	0.96155	0.95076	0.93951	0.95115	0.91832
1.57	0.96155	0.95075	0.93947	0.95074	0.91699
1.58	0.96155	0.95074	0.93943	0.95031	0.91564
1.59	0.96155	0.95072	0.93939	0.94988	0.91428
1.6	0.96155	0.95071	0.93935	0.94943	0.91289
1.61	0.96154	0.9507	0.93931	0.94898	0.91148
1.62	0.96154	0.95068	0.93927	0.94852	0.91006
1.63	0.96154	0.95067	0.93923	0.94806	0.90862
1.64	0.96154	0.95065	0.93918	0.94758	0.90716
1.65	0.96154	0.95064	0.93914	0.94709	0.90567
1.66	0.96153	0.95062	0.93909	0.94659	0.90417
1.67	0.96153	0.9506	0.93904	0.94609	0.90265
1.68	0.96153	0.95059	0.93899	0.94557	0.90111
1.69	0.96153	0.95057	0.93894	0.94504	0.89956
1.7	0.96152	0.95055	0.93889	0.94451	0.89798
1.71	0.96152	0.95053	0.93883	0.94396	0.89638
1.72	0.96152	0.95051	0.93877	0.9434	0.89476
1.73	0.96152	0.95049	0.93872	0.94284	0.89312
1.74	0.96151	0.95047	0.93866	0.94226	0.89146
1.75	0.96151	0.95045	0.9386	0.94167	0.88978
1.76	0.96151	0.95043	0.93853	0.94107	0.88808
1.77	0.9615	0.95041	0.93847	0.94046	0.88636
1.78	0.9615	0.95039	0.9384	0.93984	0.88462
1.79	0.9615	0.95036	0.93833	0.93921	0.88286
1.8	0.96149	0.95034	0.93826	0.93856	0.88108
1.81	0.96149	0.95032	0.93819	0.93791	0.87927
1.82	0.96149	0.95029	0.93811	0.93724	0.87745
1.83	0.96148	0.95027	0.93804	0.93656	0.8756
1.84	0.96148	0.95024	0.93796	0.93587	0.87374
1.85	0.96147	0.95022	0.93788	0.93517	0.87185
1.86	0.96147	0.95019	0.93779	0.93445	0.86994
1.87	0.96147	0.95016	0.93771	0.93372	0.86801
1.88	0.96146	0.95013	0.93762	0.93298	0.86606
1.89	0.96146	0.9501	0.93753	0.93223	0.86409
1.9	0.96145	0.95007	0.93744	0.93146	0.86209
1.91	0.96145	0.95004	0.93734	0.93068	0.86008
1.92	0.96144	0.95001	0.93724	0.92989	0.85804
1.93	0.96144	0.94998	0.93714	0.92908	0.85598
1.94	0.96143	0.94994	0.93704	0.92826	0.8539
1.95	0.96143	0.94991	0.93693	0.92743	0.8518
1.96	0.96142	0.94988	0.93683	0.92658	0.84968
1.97	0.96141	0.94984	0.93671	0.92572	0.84753
1.98	0.96141	0.9498	0.9366	0.92484	0.84536
1.99	0.9614	0.94977	0.93648	0.92395	0.84318
2	0.96139	0.94973	0.93636	0.92304	0.84096
2.01	0.96139	0.94969	0.93624	0.92213	0.83873
2.02	0.96138	0.94965	0.93611	0.92119	0.83648
2.03	0.96137	0.94961	0.93598	0.92024	0.8342
2.04	0.96137	0.94957	0.93585	0.91928	0.8319
2.05	0.96136	0.94952	0.93571	0.9183	0.82958
2.06	0.96135	0.94948	0.93557	0.9173	0.82724
2.07	0.96134	0.94943	0.93542	0.91629	0.82488
2.08	0.96133	0.94939	0.93528	0.91527	0.82249
2.09	0.96133	0.94934	0.93513	0.91423	0.82009
2.1	0.96132	0.94929	0.93497	0.91317	0.81766
2.11	0.96131	0.94924	0.93481	0.91209	0.81521
2.12	0.9613	0.94919	0.93465	0.911	0.81274
2.13	0.96129	0.94914	0.93448	0.9099	0.81024
2.14	0.96128	0.94909	0.93431	0.90877	0.80773
2.15	0.96127	0.94903	0.93413	0.90763	0.80519
2.16	0.96126	0.94898	0.93395	0.90648	0.80263
2.17	0.96125	0.94892	0.93377	0.9053	0.80005
2.18	0.96124	0.94886	0.93358	0.90411	0.79745
2.19	0.96122	0.9488	0.93339	0.90291	0.79483
2.2	0.96121	0.94874	0.93319	0.90168	0.79218
2.21	0.9612	0.94868	0.93298	0.90044	0.78952
2.22	0.96119	0.94861	0.93278	0.89918	0.78683
2.23	0.96117	0.94855	0.93256	0.8979	0.78412
2.24	0.96116	0.94848	0.93235	0.8966	0.78139
2.25	0.96115	0.94841	0.93212	0.89529	0.77864
2.26	0.96113	0.94834	0.93189	0.89396	0.77587
2.27	0.96112	0.94827	0.93166	0.89261	0.77308
2.28	0.9611	0.9482	0.93142	0.89124	0.77026
2.29	0.96109	0.94812	0.93118	0.88985	0.76743
2.3	0.96107	0.94805	0.93093	0.88844	0.76458
2.31	0.96106	0.94797	0.93067	0.88702	0.7617
2.32	0.96104	0.94789	0.93041	0.88557	0.75881
2.33	0.96102	0.94781	0.93014	0.88411	0.75589
2.34	0.96101	0.94772	0.92987	0.88263	0.75296
2.35	0.96099	0.94764	0.92958	0.88112	0.75001
2.36	0.96097	0.94755	0.9293	0.8796	0.74703
2.37	0.96095	0.94746	0.929	0.87806	0.74404
2.38	0.96093	0.94737	0.9287	0.8765	0.74102
2.39	0.96091	0.94728	0.9284	0.87492	0.73799
2.4	0.96089	0.94718	0.92808	0.87332	0.73494
2.41	0.96087	0.94709	0.92776	0.8717	0.73187
2.42	0.96085	0.94699	0.92744	0.87006	0.72878
2.43	0.96082	0.94689	0.9271	0.8684	0.72567
2.44	0.9608	0.94678	0.92676	0.86672	0.72254
2.45	0.96078	0.94668	0.92641	0.86502	0.7194
2.46	0.96075	0.94657	0.92605	0.8633	0.71624
2.47	0.96073	0.94646	0.92569	0.86156	0.71305
2.48	0.9607	0.94635	0.92532	0.8598	0.70986
2.49	0.96067	0.94623	0.92494	0.85801	0.70664
2.5	0.96065	0.94612	0.92455	0.85621	0.7034
2.51	0.96062	0.946	0.92415	0.85439	0.70015
2.52	0.96059	0.94587	0.92375	0.85254	0.69688
2.53	0.96056	0.94575	0.92333	0.85068	0.6936
2.54	0.96053	0.94562	0.92291	0.84879	0.6903
2.55	0.9605	0.94549	0.92248	0.84688	0.68698
2.56	0.96047	0.94536	0.92204	0.84495	0.68364
2.57	0.96043	0.94522	0.92159	0.843	0.68029
2.58	0.9604	0.94509	0.92113	0.84103	0.67693
2.59	0.96037	0.94494	0.92067	0.83904	0.67355
2.6	0.96033	0.9448	0.92019	0.83702	0.67015
2.61	0.96029	0.94465	0.9197	0.83499	0.66674
2.62	0.96026	0.9445	0.91921	0.83293	0.66331
2.63	0.96022	0.94435	0.9187	0.83085	0.65987
2.64	0.96018	0.9442	0.91819	0.82875	0.65641
2.65	0.96014	0.94404	0.91766	0.82663	0.65294
2.66	0.9601	0.94387	0.91712	0.82449	0.64946
2.67	0.96006	0.94371	0.91658	0.82232	0.64596
2.68	0.96001	0.94354	0.91602	0.82014	0.64245
2.69	0.95997	0.94337	0.91545	0.81793	0.63893
2.7	0.95992	0.94319	0.91487	0.8157	0.63539
2.71	0.95987	0.94301	0.91428	0.81345	0.63184
2.72	0.95983	0.94283	0.91368	0.81118	0.62828
2.73	0.95978	0.94265	0.91307	0.80888	0.62471
2.74	0.95973	0.94246	0.91244	0.80657	0.62113
2.75	0.95967	0.94226	0.91181	0.80423	0.61753
2.76	0.95962	0.94207	0.91116	0.80187	0.61393
2.77	0.95957	0.94187	0.9105	0.79949	0.61031
2.78	0.95951	0.94166	0.90982	0.79709	0.60668
2.79	0.95945	0.94145	0.90914	0.79466	0.60304
2.8	0.9594	0.94124	0.90844	0.79222	0.5994
2.81	0.95934	0.94102	0.90773	0.78975	0.59574
2.82	0.95927	0.9408	0.90701	0.78727	0.59207
2.83	0.95921	0.94058	0.90627	0.78476	0.5884
2.84	0.95915	0.94035	0.90552	0.78223	0.58471
2.85	0.95908	0.94012	0.90476	0.77967	0.58102
2.86	0.95901	0.93988	0.90399	0.7771	0.57732
2.87	0.95894	0.93964	0.9032	0.77451	0.57361
2.88	0.95887	0.93939	0.90239	0.77189	0.5699
2.89	0.9588	0.93914	0.90158	0.76926	0.56617
2.9	0.95872	0.93889	0.90074	0.7666	0.56245
2.91	0.95865	0.93863	0.8999	0.76392	0.55871
2.92	0.95857	0.93836	0.89904	0.76122	0.55497
2.93	0.95849	0.93809	0.89816	0.7585	0.55122
2.94	0.95841	0.93782	0.89727	0.75576	0.54747
2.95	0.95832	0.93754	0.89637	0.753	0.54371
2.96	0.95824	0.93725	0.89545	0.75022	0.53995
2.97	0.95815	0.93696	0.89452	0.74742	0.53618
2.98	0.95806	0.93667	0.89357	0.7446	0.53241
2.99	0.95797	0.93637	0.8926	0.74176	0.52864
3	0.95787	0.93606	0.89162	0.7389	0.52486
3.01	0.95778	0.93575	0.89062	0.73602	0.52108
3.02	0.95768	0.93544	0.88961	0.73312	0.51729
3.03	0.95758	0.93511	0.88858	0.73019	0.51351
3.04	0.95747	0.93479	0.88753	0.72725	0.50972
3.05	0.95737	0.93445	0.88647	0.7243	0.50593
3.06	0.95726	0.93412	0.88539	0.72132	0.50214
3.07	0.95715	0.93377	0.88429	0.71832	0.49835
3.08	0.95704	0.93342	0.88318	0.7153	0.49455
3.09	0.95692	0.93306	0.88205	0.71227	0.49076
3.1	0.9568	0.9327	0.8809	0.70922	0.48697
3.11	0.95668	0.93233	0.87974	0.70614	0.48317
3.12	0.95656	0.93196	0.87855	0.70305	0.47938
3.13	0.95643	0.93158	0.87735	0.69995	0.47559
3.14	0.9563	0.93119	0.87614	0.69682	0.4718
3.15	0.95617	0.93079	0.8749	0.69368	0.46801
3.16	0.95604	0.93039	0.87364	0.69052	0.46423
3.17	0.9559	0.92999	0.87237	0.68734	0.46044
3.18	0.95576	0.92957	0.87108	0.68414	0.45666
3.19	0.95561	0.92915	0.86977	0.68093	0.45288
3.2	0.95547	0.92872	0.86844	0.6777	0.44911
3.21	0.95532	0.92829	0.86709	0.67446	0.44534
3.22	0.95516	0.92785	0.86573	0.6712	0.44157
3.23	0.95501	0.9274	0.86434	0.66792	0.43781
3.24	0.95485	0.92694	0.86293	0.66463	0.43405
3.25	0.95468	0.92648	0.86151	0.66132	0.4303
3.26	0.95452	0.92601	0.86006	0.65799	0.42655
3.27	0.95435	0.92553	0.8586	0.65465	0.42281
3.28	0.95417	0.92504	0.85712	0.6513	0.41907
3.29	0.95399	0.92455	0.85561	0.64793	0.41535
3.3	0.95381	0.92405	0.85409	0.64455	0.41162
3.31	0.95363	0.92354	0.85254	0.64115	0.40791
3.32	0.95344	0.92302	0.85098	0.63774	0.4042
3.33	0.95324	0.9225	0.84939	0.63431	0.4005
3.34	0.95305	0.92197	0.84779	0.63088	0.39681
3.35	0.95285	0.92142	0.84616	0.62742	0.39312
3.36	0.95264	0.92087	0.84451	0.62396	0.38945
3.37	0.95243	0.92032	0.84285	0.62048	0.38578
3.38	0.95222	0.91975	0.84116	0.617	0.38212
3.39	0.952	0.91917	0.83945	0.61349	0.37848
3.4	0.95178	0.91859	0.83772	0.60998	0.37484
3.41	0.95155	0.918	0.83596	0.60646	0.37121
3.42	0.95132	0.9174	0.83419	0.60292	0.36759
3.43	0.95108	0.91679	0.8324	0.59938	0.36399
3.44	0.95084	0.91617	0.83058	0.59582	0.36039
3.45	0.95059	0.91554	0.82874	0.59225	0.35681
3.46	0.95034	0.9149	0.82688	0.58867	0.35324
3.47	0.95009	0.91426	0.825	0.58509	0.34968
3.48	0.94983	0.9136	0.8231	0.58149	0.34613
3.49	0.94956	0.91293	0.82117	0.57789	0.34259
3.5	0.94929	0.91226	0.81922	0.57427	0.33907
3.51	0.94901	0.91157	0.81725	0.57065	0.33556
3.52	0.94873	0.91088	0.81526	0.56702	0.33206
3.53	0.94844	0.91017	0.81325	0.56338	0.32858
3.54	0.94815	0.90946	0.81121	0.55973	0.32511
3.55	0.94785	0.90874	0.80916	0.55608	0.32165
3.56	0.94755	0.908	0.80708	0.55242	0.31821
3.57	0.94724	0.90726	0.80497	0.54875	0.31478
3.58	0.94692	0.9065	0.80285	0.54508	0.31137
3.59	0.9466	0.90574	0.8007	0.5414	0.30797
3.6	0.94627	0.90496	0.79853	0.53772	0.30459
3.61	0.94594	0.90417	0.79634	0.53403	0.30123
3.62	0.9456	0.90338	0.79413	0.53033	0.29788
3.63	0.94525	0.90257	0.79189	0.52663	0.29454
3.64	0.9449	0.90175	0.78963	0.52293	0.29122
3.65	0.94454	0.90092	0.78735	0.51922	0.28792
3.66	0.94417	0.90008	0.78505	0.51551	0.28464
3.67	0.9438	0.89923	0.78272	0.51179	0.28137
3.68	0.94342	0.89836	0.78037	0.50808	0.27812
3.69	0.94304	0.89749	0.778	0.50436	0.27488
3.7	0.94264	0.8966	0.77561	0.50063	0.27166
3.71	0.94224	0.89571	0.77319	0.49691	0.26847
3.72	0.94184	0.8948	0.77076	0.49318	0.26528
3.73	0.94142	0.89388	0.7683	0.48946	0.26212
3.74	0.941	0.89294	0.76581	0.48573	0.25898
3.75	0.94057	0.892	0.76331	0.482	0.25585
3.76	0.94013	0.89104	0.76078	0.47827	0.25274
3.77	0.93969	0.89007	0.75823	0.47454	0.24965
3.78	0.93924	0.88909	0.75566	0.47081	0.24658
3.79	0.93878	0.8881	0.75307	0.46709	0.24353
3.8	0.93831	0.88709	0.75045	0.46336	0.2405
3.81	0.93783	0.88608	0.74782	0.45963	0.23748
3.82	0.93735	0.88505	0.74516	0.45591	0.23449
3.83	0.93686	0.884	0.74248	0.45219	0.23151
3.84	0.93636	0.88295	0.73978	0.44847	0.22856
3.85	0.93585	0.88188	0.73705	0.44475	0.22563
3.86	0.93533	0.8808	0.73431	0.44104	0.22271
3.87	0.9348	0.87971	0.73154	0.43733	0.21982
3.88	0.93427	0.8786	0.72875	0.43363	0.21694
3.89	0.93372	0.87748	0.72594	0.42993	0.21409
3.9	0.93317	0.87635	0.72311	0.42623	0.21126
3.91	0.93261	0.8752	0.72026	0.42254	0.20844
3.92	0.93203	0.87404	0.71739	0.41885	0.20565
3.93	0.93145	0.87287	0.7145	0.41517	0.20288
3.94	0.93086	0.87169	0.71159	0.41149	0.20013
3.95	0.93026	0.87049	0.70866	0.40782	0.1974
3.96	0.92965	0.86927	0.7057	0.40416	0.19469
3.97	0.92903	0.86805	0.70273	0.4005	0.192
3.98	0.9284	0.86681	0.69974	0.39686	0.18934
3.99	0.92777	0.86555	0.69672	0.39321	0.18669
4	0.92712	0.86428	0.69369	0.38958	0.18407
4.01	0.92646	0.863	0.69064	0.38595	0.18147
4.02	0.92579	0.8617	0.68757	0.38234	0.17889
4.03	0.92511	0.86039	0.68448	0.37873	0.17633
4.04	0.92442	0.85907	0.68137	0.37513	0.17379
4.05	0.92371	0.85773	0.67824	0.37154	0.17128
4.06	0.923	0.85638	0.67509	0.36796	0.16878
4.07	0.92228	0.85501	0.67193	0.36438	0.16631
4.08	0.92154	0.85363	0.66875	0.36082	0.16386
4.09	0.9208	0.85223	0.66555	0.35727	0.16143
4.1	0.92004	0.85082	0.66233	0.35373	0.15903
4.11	0.91928	0.8494	0.65909	0.3502	0.15664
4.12	0.9185	0.84796	0.65584	0.34669	0.15428
4.13	0.91771	0.8465	0.65257	0.34318	0.15194
4.14	0.9169	0.84503	0.64928	0.33969	0.14962
4.15	0.91609	0.84355	0.64598	0.33621	0.14732
4.16	0.91526	0.84205	0.64266	0.33274	0.14504
4.17	0.91443	0.84054	0.63932	0.32928	0.14279
4.18	0.91357	0.83901	0.63597	0.32584	0.14056
4.19	0.91271	0.83746	0.6326	0.32241	0.13834
4.2	0.91184	0.8359	0.62922	0.31899	0.13616
4.21	0.91095	0.83433	0.62582	0.31559	0.13399
4.22	0.91005	0.83274	0.6224	0.3122	0.13184
4.23	0.90914	0.83114	0.61898	0.30882	0.12972
4.24	0.90821	0.82952	0.61554	0.30546	0.12762
4.25	0.90728	0.82788	0.61208	0.30212	0.12554
4.26	0.90633	0.82623	0.60861	0.29879	0.12348
4.27	0.90536	0.82457	0.60513	0.29547	0.12144
4.28	0.90438	0.82289	0.60163	0.29218	0.11943
4.29	0.90339	0.82119	0.59812	0.28889	0.11743
4.3	0.90239	0.81948	0.5946	0.28562	0.11546
4.31	0.90137	0.81775	0.59106	0.28237	0.11351
4.32	0.90034	0.81601	0.58752	0.27914	0.11158
4.33	0.8993	0.81425	0.58396	0.27592	0.10967
4.34	0.89824	0.81248	0.58039	0.27272	0.10778
4.35	0.89716	0.81069	0.57681	0.26953	0.10592
4.36	0.89608	0.80888	0.57322	0.26636	0.10407
4.37	0.89498	0.80706	0.56962	0.26321	0.10225
4.38	0.89386	0.80523	0.56601	0.26008	0.10044
4.39	0.89273	0.80338	0.56239	0.25696	0.09866
4.4	0.89159	0.80151	0.55875	0.25387	0.0969
4.41	0.89043	0.79963	0.55511	0.25079	0.09516
4.42	0.88926	0.79773	0.55147	0.24773	0.09344
4.43	0.88807	0.79581	0.54781	0.24469	0.09174
4.44	0.88686	0.79388	0.54414	0.24166	0.09006
4.45	0.88565	0.79194	0.54047	0.23866	0.0884
4.46	0.88441	0.78998	0.53679	0.23567	0.08676
4.47	0.88317	0.788	0.5331	0.2327	0.08514
4.48	0.8819	0.78601	0.52941	0.22976	0.08354
4.49	0.88062	0.784	0.5257	0.22683	0.08196
4.5	0.87933	0.78198	0.522	0.22392	0.08041
4.51	0.87802	0.77994	0.51828	0.22103	0.07887
4.52	0.87669	0.77789	0.51457	0.21816	0.07735
4.53	0.87535	0.77582	0.51084	0.21531	0.07585
4.54	0.874	0.77373	0.50711	0.21248	0.07436
4.55	0.87262	0.77163	0.50338	0.20967	0.0729
4.56	0.87124	0.76951	0.49964	0.20688	0.07146
4.57	0.86983	0.76738	0.4959	0.20412	0.07004
4.58	0.86841	0.76523	0.49216	0.20137	0.06863
4.59	0.86697	0.76307	0.48841	0.19864	0.06724
4.6	0.86552	0.76089	0.48467	0.19593	0.06588
4.61	0.86405	0.7587	0.48091	0.19325	0.06453
4.62	0.86256	0.75649	0.47716	0.19058	0.0632
4.63	0.86106	0.75427	0.47341	0.18794	0.06188
4.64	0.85954	0.75203	0.46965	0.18531	0.06059
4.65	0.85801	0.74977	0.4659	0.18271	0.05931
4.66	0.85646	0.7475	0.46214	0.18013	0.05805
4.67	0.85489	0.74522	0.45838	0.17757	0.05681
4.68	0.8533	0.74292	0.45463	0.17503	0.05559
4.69	0.8517	0.7406	0.45087	0.17251	0.05438
4.7	0.85008	0.73828	0.44712	0.17002	0.05319
4.71	0.84844	0.73593	0.44337	0.16754	0.05202
4.72	0.84679	0.73357	0.43961	0.16509	0.05087
4.73	0.84512	0.7312	0.43587	0.16266	0.04973
4.74	0.84343	0.72881	0.43212	0.16025	0.04861
4.75	0.84172	0.7264	0.42838	0.15786	0.0475
4.76	0.84	0.72399	0.42464	0.15549	0.04641
4.77	0.83826	0.72155	0.4209	0.15314	0.04534
4.78	0.8365	0.71911	0.41717	0.15082	0.04429
4.79	0.83473	0.71665	0.41344	0.14852	0.04325
4.8	0.83294	0.71417	0.40971	0.14624	0.04222
4.81	0.83113	0.71168	0.406	0.14398	0.04121
4.82	0.8293	0.70918	0.40228	0.14174	0.04022
4.83	0.82745	0.70666	0.39858	0.13952	0.03924
4.84	0.82559	0.70413	0.39487	0.13733	0.03828
4.85	0.82371	0.70158	0.39118	0.13515	0.03733
4.86	0.82181	0.69902	0.38749	0.133	0.0364
4.87	0.8199	0.69645	0.38381	0.13087	0.03548
4.88	0.81796	0.69386	0.38014	0.12876	0.03458
4.89	0.81601	0.69126	0.37647	0.12668	0.03369
4.9	0.81404	0.68865	0.37281	0.12461	0.03281
4.91	0.81206	0.68602	0.36917	0.12257	0.03195
4.92	0.81005	0.68338	0.36553	0.12054	0.03111
4.93	0.80803	0.68073	0.36189	0.11854	0.03027
4.94	0.80599	0.67806	0.35827	0.11656	0.02946
4.95	0.80393	0.67538	0.35466	0.1146	0.02865
4.96	0.80186	0.67269	0.35106	0.11267	0.02786
4.97	0.79977	0.66999	0.34747	0.11075	0.02708
4.98	0.79766	0.66727	0.34389	0.10885	0.02631
4.99	0.79553	0.66454	0.34032	0.10698	0.02556
5	0.79338	0.6618	0.33676	0.10513	0.02482
5.01	0.79122	0.65905	0.33322	0.10329	0.02409
5.02	0.78903	0.65628	0.32968	0.10148	0.02338
5.03	0.78683	0.6535	0.32616	0.09969	0.02268
5.04	0.78462	0.65071	0.32265	0.09792	0.02199
5.05	0.78238	0.64791	0.31915	0.09617	0.02131
5.06	0.78013	0.6451	0.31567	0.09444	0.02064
5.07	0.77786	0.64228	0.3122	0.09273	0.01999
5.08	0.77557	0.63944	0.30874	0.09105	0.01934
5.09	0.77326	0.6366	0.3053	0.08938	0.01871
5.1	0.77094	0.63374	0.30188	0.08773	0.01809
5.11	0.7686	0.63088	0.29846	0.0861	0.01748
5.12	0.76624	0.628	0.29506	0.08449	0.01688
5.13	0.76386	0.62511	0.29168	0.08291	0.0163
5.14	0.76147	0.62221	0.28831	0.08134	0.01572
5.15	0.75906	0.6193	0.28496	0.07979	0.01515
5.16	0.75663	0.61638	0.28162	0.07826	0.0146
5.17	0.75419	0.61346	0.2783	0.07675	0.01405
5.18	0.75172	0.61052	0.275	0.07526	0.01352
5.19	0.74925	0.60757	0.27171	0.07379	0.01299
5.2	0.74675	0.60461	0.26844	0.07234	0.01247
5.21	0.74424	0.60165	0.26519	0.0709	0.01197
5.22	0.7417	0.59867	0.26195	0.06949	0.01147
5.23	0.73916	0.59569	0.25873	0.06809	0.01099
5.24	0.73659	0.59269	0.25553	0.06672	0.01051
5.25	0.73401	0.58969	0.25235	0.06536	0.01004
5.26	0.73142	0.58668	0.24919	0.06402	0.00958
5.27	0.7288	0.58367	0.24604	0.0627	0.00913
5.28	0.72617	0.58064	0.24291	0.0614	0.00869
5.29	0.72353	0.57761	0.2398	0.06011	0.00825
5.3	0.72086	0.57456	0.23671	0.05884	0.00783
5.31	0.71818	0.57152	0.23364	0.05759	0.00741
5.32	0.71549	0.56846	0.23059	0.05636	0.00701
5.33	0.71278	0.5654	0.22756	0.05514	0.00661
5.34	0.71005	0.56233	0.22454	0.05395	0.00621
5.35	0.70731	0.55925	0.22155	0.05277	0.00583
5.36	0.70455	0.55617	0.21858	0.0516	0.00545
5.37	0.70178	0.55308	0.21562	0.05046	0.00508
5.38	0.69899	0.54998	0.21269	0.04933	0.00472
5.39	0.69618	0.54688	0.20978	0.04821	0.00437
5.4	0.69336	0.54377	0.20689	0.04712	0.00402
5.41	0.69053	0.54066	0.20402	0.04604	0.00368
5.42	0.68768	0.53754	0.20117	0.04497	0.00335
5.43	0.68482	0.53442	0.19834	0.04393	0.00303
5.44	0.68194	0.53129	0.19553	0.04289	0.00271
5.45	0.67904	0.52815	0.19274	0.04188	0.00239
5.46	0.67614	0.52502	0.18997	0.04088	0.00209
5.47	0.67322	0.52187	0.18723	0.03989	0.00179
5.48	0.67028	0.51873	0.1845	0.03892	0.0015
5.49	0.66733	0.51558	0.1818	0.03796	0.00121
5.5	0.66437	0.51242	0.17912	0.03702	0.000930599
5.51	0.66139	0.50926	0.17646	0.0361	0.000656266
5.52	0.6584	0.5061	0.17383	0.03519	0.000387849
5.53	0.6554	0.50294	0.17121	0.03429	0.000125242
5.54	0.65238	0.49977	0.16862	0.03341	-0.000131656
5.55	0.64935	0.4966	0.16605	0.03254	-0.000382947
5.56	0.64631	0.49343	0.1635	0.03169	-0.00062873
5.57	0.64325	0.49025	0.16097	0.03085	-0.000869106
5.58	0.64019	0.48707	0.15847	0.03002	-0.0011
5.59	0.63711	0.48389	0.15598	0.02921	-0.00133
5.6	0.63401	0.48071	0.15352	0.02841	-0.00156
5.61	0.63091	0.47753	0.15109	0.02763	-0.00178
5.62	0.62779	0.47434	0.14867	0.02686	-0.00199
5.63	0.62467	0.47116	0.14628	0.0261	-0.0022
5.64	0.62153	0.46797	0.14391	0.02535	-0.00241
5.65	0.61838	0.46478	0.14156	0.02462	-0.00261
5.66	0.61522	0.4616	0.13923	0.0239	-0.0028
5.67	0.61205	0.45841	0.13693	0.02319	-0.003
5.68	0.60887	0.45522	0.13465	0.02249	-0.00318
5.69	0.60567	0.45203	0.13239	0.02181	-0.00337
5.7	0.60247	0.44885	0.13015	0.02114	-0.00354
5.71	0.59926	0.44566	0.12794	0.02047	-0.00372
5.72	0.59604	0.44247	0.12575	0.01983	-0.00389
5.73	0.59281	0.43929	0.12358	0.01919	-0.00406
5.74	0.58956	0.4361	0.12143	0.01856	-0.00422
5.75	0.58631	0.43292	0.11931	0.01795	-0.00438
5.76	0.58306	0.42974	0.1172	0.01734	-0.00453
5.77	0.57979	0.42656	0.11512	0.01675	-0.00468
5.78	0.57651	0.42338	0.11307	0.01617	-0.00483
5.79	0.57323	0.4202	0.11103	0.0156	-0.00497
5.8	0.56994	0.41703	0.10902	0.01504	-0.00511
5.81	0.56664	0.41386	0.10703	0.01449	-0.00525
5.82	0.56333	0.41069	0.10506	0.01395	-0.00539
5.83	0.56001	0.40753	0.10311	0.01342	-0.00552
5.84	0.55669	0.40437	0.10118	0.0129	-0.00564
5.85	0.55336	0.40121	0.09928	0.01239	-0.00577
5.86	0.55002	0.39805	0.0974	0.01189	-0.00589
5.87	0.54668	0.3949	0.09554	0.01139	-0.00601
5.88	0.54333	0.39176	0.0937	0.01091	-0.00612
5.89	0.53998	0.38861	0.09188	0.01044	-0.00624
5.9	0.53662	0.38548	0.09009	0.00998	-0.00635
5.91	0.53325	0.38234	0.08832	0.00952	-0.00645
5.92	0.52988	0.37921	0.08656	0.00908	-0.00656
5.93	0.52651	0.37609	0.08483	0.00864	-0.00666
5.94	0.52312	0.37297	0.08312	0.00821	-0.00676
5.95	0.51974	0.36986	0.08143	0.00779	-0.00685
5.96	0.51635	0.36675	0.07977	0.00738	-0.00695
5.97	0.51295	0.36365	0.07812	0.00698	-0.00704
5.98	0.50956	0.36055	0.07649	0.00658	-0.00713
5.99	0.50616	0.35746	0.07489	0.00619	-0.00722
6	0.50275	0.35438	0.0733	0.00581	-0.0073
6.01	0.49934	0.3513	0.07174	0.00544	-0.00738
6.02	0.49593	0.34823	0.07019	0.00508	-0.00746
6.03	0.49252	0.34517	0.06867	0.00472	-0.00754
6.04	0.4891	0.34211	0.06716	0.00437	-0.00762
6.05	0.48569	0.33907	0.06568	0.00403	-0.00769
6.06	0.48227	0.33602	0.06422	0.00369	-0.00777
6.07	0.47885	0.33299	0.06277	0.00337	-0.00784
6.08	0.47542	0.32996	0.06135	0.00304	-0.0079
6.09	0.472	0.32695	0.05994	0.00273	-0.00797
6.1	0.46858	0.32394	0.05855	0.00242	-0.00804
6.11	0.46515	0.32094	0.05719	0.00212	-0.0081
6.12	0.46173	0.31794	0.05584	0.00182	-0.00816
6.13	0.4583	0.31496	0.05451	0.00154	-0.00822
6.14	0.45488	0.31198	0.0532	0.00125	-0.00828
6.15	0.45145	0.30902	0.05191	0.000975916	-0.00834
6.16	0.44803	0.30606	0.05064	0.000705274	-0.00839
6.17	0.44461	0.30311	0.04938	0.0004405	-0.00844
6.18	0.44118	0.30017	0.04814	0.000181492	-0.0085
6.19	0.43776	0.29725	0.04693	-7.18536e-05	-0.00855
6.2	0.43435	0.29433	0.04573	-0.000319638	-0.0086
6.21	0.43093	0.29142	0.04454	-0.00056196	-0.00864
6.22	0.42751	0.28852	0.04338	-0.00079892	-0.00869
6.23	0.4241	0.28563	0.04223	-0.00103	-0.00874
6.24	0.42069	0.28275	0.0411	-0.00126	-0.00878
6.25	0.41729	0.27989	0.03999	-0.00148	-0.00882
6.26	0.41388	0.27703	0.03889	-0.0017	-0.00887
6.27	0.41048	0.27419	0.03781	-0.00191	-0.00891
6.28	0.40709	0.27135	0.03675	-0.00211	-0.00895
6.29	0.40369	0.26853	0.0357	-0.00232	-0.00898
6.3	0.40031	0.26572	0.03467	-0.00251	-0.00902
6.31	0.39692	0.26292	0.03366	-0.00271	-0.00906
6.32	0.39354	0.26013	0.03266	-0.00289	-0.00909
6.33	0.39017	0.25735	0.03168	-0.00308	-0.00913
6.34	0.3868	0.25458	0.03071	-0.00326	-0.00916
6.35	0.38344	0.25183	0.02976	-0.00343	-0.00919
6.36	0.38008	0.24909	0.02883	-0.00361	-0.00922
6.37	0.37673	0.24636	0.02791	-0.00377	-0.00925
6.38	0.37338	0.24364	0.02701	-0.00394	-0.00928
6.39	0.37004	0.24094	0.02612	-0.0041	-0.00931
6.4	0.36671	0.23825	0.02524	-0.00425	-0.00934
6.41	0.36338	0.23557	0.02438	-0.0044	-0.00936
6.42	0.36006	0.2329	0.02354	-0.00455	-0.00939
6.43	0.35675	0.23025	0.0227	-0.0047	-0.00942
6.44	0.35344	0.22761	0.02189	-0.00484	-0.00944
6.45	0.35015	0.22498	0.02108	-0.00498	-0.00946
6.46	0.34686	0.22237	0.02029	-0.00511	-0.00949
6.47	0.34358	0.21977	0.01952	-0.00524	-0.00951
6.48	0.3403	0.21718	0.01876	-0.00537	-0.00953
6.49	0.33704	0.21461	0.01801	-0.0055	-0.00955
6.5	0.33378	0.21205	0.01727	-0.00562	-0.00957
6.51	0.33054	0.2095	0.01655	-0.00574	-0.00959
6.52	0.3273	0.20697	0.01584	-0.00585	-0.00961
6.53	0.32407	0.20445	0.01514	-0.00597	-0.00963
6.54	0.32085	0.20195	0.01446	-0.00608	-0.00965
6.55	0.31765	0.19946	0.01378	-0.00619	-0.00967
6.56	0.31445	0.19698	0.01312	-0.00629	-0.00968
6.57	0.31126	0.19452	0.01247	-0.00639	-0.0097
6.58	0.30808	0.19208	0.01184	-0.00649	-0.00972
6.59	0.30492	0.18964	0.01121	-0.00659	-0.00973
6.6	0.30176	0.18723	0.0106	-0.00668	-0.00975
6.61	0.29861	0.18482	0.01	-0.00678	-0.00976
6.62	0.29548	0.18243	0.00941	-0.00687	-0.00978
6.63	0.29236	0.18006	0.00883	-0.00695	-0.00979
6.64	0.28925	0.1777	0.00826	-0.00704	-0.0098
6.65	0.28615	0.17535	0.0077	-0.00712	-0.00982
6.66	0.28306	0.17303	0.00716	-0.0072	-0.00983
6.67	0.27999	0.17071	0.00662	-0.00728	-0.00984
6.68	0.27692	0.16841	0.00609	-0.00736	-0.00985
6.69	0.27387	0.16613	0.00558	-0.00743	-0.00986
6.7	0.27084	0.16386	0.00507	-0.00751	-0.00987
6.71	0.26781	0.1616	0.00458	-0.00758	-0.00988
6.72	0.2648	0.15936	0.00409	-0.00765	-0.00989
6.73	0.2618	0.15714	0.00361	-0.00771	-0.0099
6.74	0.25882	0.15493	0.00315	-0.00778	-0.00991
6.75	0.25585	0.15274	0.00269	-0.00784	-0.00992
6.76	0.25289	0.15056	0.00224	-0.0079	-0.00993
6.77	0.24994	0.1484	0.0018	-0.00796	-0.00994
6.78	0.24701	0.14625	0.00137	-0.00802	-0.00995
6.79	0.2441	0.14412	0.000946395	-0.00808	-0.00996
6.8	0.2412	0.142	0.00053298	-0.00813	-0.00996
6.81	0.23831	0.1399	0.000128043	-0.00819	-0.00997
6.82	0.23544	0.13781	-0.000268551	-0.00824	-0.00998
6.83	0.23258	0.13574	-0.000656937	-0.00829	-0.00999
6.84	0.22973	0.13369	-0.00104	-0.00834	-0.00999
6.85	0.22691	0.13165	-0.00141	-0.00839	-0.01
6.86	0.22409	0.12963	-0.00177	-0.00844	-0.01001
6.87	0.22129	0.12762	-0.00213	-0.00848	-0.01001
6.88	0.21851	0.12563	-0.00248	-0.00853	-0.01002
6.89	0.21574	0.12365	-0.00282	-0.00857	-0.01002
6.9	0.21299	0.12169	-0.00316	-0.00861	-0.01003
6.91	0.21026	0.11975	-0.00348	-0.00865	-0.01004
6.92	0.20754	0.11782	-0.0038	-0.00869	-0.01004
6.93	0.20483	0.1159	-0.00412	-0.00873	-0.01005
6.94	0.20214	0.114	-0.00442	-0.00877	-0.01005
6.95	0.19947	0.11212	-0.00472	-0.0088	-0.01006
6.96	0.19681	0.11025	-0.00502	-0.00884	-0.01006
6.97	0.19417	0.1084	-0.0053	-0.00887	-0.01006
6.98	0.19155	0.10657	-0.00559	-0.0089	-0.01007
6.99	0.18894	0.10475	-0.00586	-0.00894	-0.01007
7	0.18635	0.10294	-0.00613	-0.00897	-0.01008
7.01	0.18378	0.10115	-0.00639	-0.009	-0.01008
7.02	0.18122	0.09938	-0.00665	-0.00903	-0.01008
7.03	0.17868	0.09762	-0.0069	-0.00906	-0.01009
7.04	0.17616	0.09588	-0.00714	-0.00908	-0.01009
7.05	0.17365	0.09415	-0.00738	-0.00911	-0.01009
7.06	0.17116	0.09244	-0.00761	-0.00914	-0.0101
7.07	0.16869	0.09074	-0.00784	-0.00916	-0.0101
7.08	0.16623	0.08906	-0.00807	-0.00919	-0.0101
7.09	0.16379	0.0874	-0.00828	-0.00921	-0.01011
7.1	0.16137	0.08575	-0.0085	-0.00923	-0.01011
7.11	0.15897	0.08411	-0.0087	-0.00926	-0.01011
7.12	0.15658	0.08249	-0.00891	-0.00928	-0.01011
7.13	0.15421	0.08089	-0.00911	-0.0093	-0.01012
7.14	0.15186	0.0793	-0.0093	-0.00932	-0.01012
7.15	0.14953	0.07773	-0.00949	-0.00934	-0.01012
7.16	0.14721	0.07617	-0.00967	-0.00936	-0.01012
7.17	0.14491	0.07462	-0.00985	-0.00938	-0.01013
7.18	0.14263	0.07309	-0.01003	-0.00939	-0.01013
7.19	0.14037	0.07158	-0.0102	-0.00941	-0.01013
7.2	0.13812	0.07008	-0.01037	-0.00943	-0.01013
7.21	0.13589	0.0686	-0.01053	-0.00945	-0.01013
7.22	0.13368	0.06713	-0.01069	-0.00946	-0.01014
7.23	0.13149	0.06567	-0.01085	-0.00948	-0.01014
7.24	0.12932	0.06423	-0.011	-0.00949	-0.01014
7.25	0.12716	0.06281	-0.01114	-0.00951	-0.01014
7.26	0.12502	0.0614	-0.01129	-0.00952	-0.01014
7.27	0.1229	0.06	-0.01143	-0.00953	-0.01014
7.28	0.12079	0.05862	-0.01157	-0.00955	-0.01014
7.29	0.11871	0.05725	-0.0117	-0.00956	-0.01015
7.3	0.11664	0.0559	-0.01183	-0.00957	-0.01015
7.31	0.11459	0.05456	-0.01196	-0.00958	-0.01015
7.32	0.11256	0.05324	-0.01208	-0.0096	-0.01015
7.33	0.11054	0.05193	-0.0122	-0.00961	-0.01015
7.34	0.10854	0.05063	-0.01232	-0.00962	-0.01015
7.35	0.10657	0.04935	-0.01243	-0.00963	-0.01015
7.36	0.1046	0.04808	-0.01255	-0.00964	-0.01015
7.37	0.10266	0.04682	-0.01265	-0.00965	-0.01016
7.38	0.10073	0.04558	-0.01276	-0.00966	-0.01016
7.39	0.09883	0.04436	-0.01286	-0.00967	-0.01016
7.4	0.09693	0.04314	-0.01296	-0.00968	-0.01016
7.41	0.09506	0.04194	-0.01306	-0.00968	-0.01016
7.42	0.09321	0.04076	-0.01316	-0.00969	-0.01016
7.43	0.09137	0.03959	-0.01325	-0.0097	-0.01016
7.44	0.08955	0.03843	-0.01334	-0.00971	-0.01016
7.45	0.08775	0.03728	-0.01343	-0.00972	-0.01016
7.46	0.08596	0.03615	-0.01351	-0.00972	-0.01016
7.47	0.08419	0.03503	-0.0136	-0.00973	-0.01016
7.48	0.08244	0.03392	-0.01368	-0.00974	-0.01016
7.49	0.08071	0.03283	-0.01376	-0.00974	-0.01017
7.5	0.07899	0.03175	-0.01383	-0.00975	-0.01017
7.51	0.07729	0.03068	-0.01391	-0.00976	-0.01017
7.52	0.07561	0.02963	-0.01398	-0.00976	-0.01017
7.53	0.07395	0.02858	-0.01405	-0.00977	-0.01017
7.54	0.0723	0.02755	-0.01412	-0.00977	-0.01017
7.55	0.07067	0.02654	-0.01419	-0.00978	-0.01017
7.56	0.06906	0.02553	-0.01425	-0.00978	-0.01017
7.57	0.06746	0.02454	-0.01432	-0.00979	-0.01017
7.58	0.06588	0.02356	-0.01438	-0.00979	-0.01017
7.59	0.06432	0.02259	-0.01444	-0.0098	-0.01017
7.6	0.06278	0.02163	-0.01449	-0.0098	-0.01017
7.61	0.06125	0.02069	-0.01455	-0.00981	-0.01017
7.62	0.05973	0.01975	-0.01461	-0.00981	-0.01017
7.63	0.05824	0.01883	-0.01466	-0.00982	-0.01017
7.64	0.05676	0.01792	-0.01471	-0.00982	-0.01017
7.65	0.0553	0.01703	-0.01476	-0.00982	-0.01017
7.66	0.05385	0.01614	-0.01481	-0.00983	-0.01017
7.67	0.05242	0.01527	-0.01486	-0.00983	-0.01017
7.68	0.05101	0.0144	-0.0149	-0.00983	-0.01017
7.69	0.04961	0.01355	-0.01495	-0.00984	-0.01017
7.7	0.04822	0.01271	-0.01499	-0.00984	-0.01017
7.71	0.04686	0.01188	-0.01503	-0.00984	-0.01017
7.72	0.04551	0.01106	-0.01507	-0.00985	-0.01017
7.73	0.04417	0.01025	-0.01511	-0.00985	-0.01017
7.74	0.04285	0.00946	-0.01515	-0.00985	-0.01017
7.75	0.04155	0.00867	-0.01519	-0.00986	-0.01018
7.76	0.04026	0.00789	-0.01523	-0.00986	-0.01018
7.77	0.03899	0.00713	-0.01526	-0.00986	-0.01018
7.78	0.03773	0.00637	-0.0153	-0.00986	-0.01018
7.79	0.03649	0.00563	-0.01533	-0.00986	-0.01018
7.8	0.03526	0.00489	-0.01536	-0.00987	-0.01018
7.81	0.03405	0.00417	-0.01539	-0.00987	-0.01018
7.82	0.03286	0.00346	-0.01542	-0.00987	-0.01018
7.83	0.03167	0.00275	-0.01545	-0.00987	-0.01018
7.84	0.03051	0.00206	-0.01548	-0.00987	-0.01018
7.85	0.02935	0.00137	-0.01551	-0.00988	-0.01018
7.86	0.02822	0.000696054	-0.01554	-0.00988	-0.01018
7.87	0.02709	3.04249e-05	-0.01556	-0.00988	-0.01018
7.88	0.02598	-0.000625728	-0.01559	-0.00988	-0.01018
7.89	0.02489	-0.00127	-0.01561	-0.00988	-0.01018
7.9	0.02381	-0.00191	-0.01564	-0.00988	-0.01018
7.91	0.02274	-0.00254	-0.01566	-0.00989	-0.01018
7.92	0.02168	-0.00316	-0.01568	-0.00989	-0.01018
7.93	0.02065	-0.00377	-0.0157	-0.00989	-0.01018
7.94	0.01962	-0.00437	-0.01572	-0.00989	-0.01018
7.95	0.01861	-0.00496	-0.01574	-0.00989	-0.01018
7.96	0.01761	-0.00554	-0.01576	-0.00989	-0.01018
7.97	0.01662	-0.00612	-0.01578	-0.00989	-0.01018
7.98	0.01565	-0.00669	-0.0158	-0.0099	-0.01018
7.99	0.01469	-0.00724	-0.01582	-0.0099	-0.01018
8	0.01375	-0.00779	-0.01583	-0.0099	-0.01018
8.01	0.01281	-0.00834	-0.01585	-0.0099	-0.01018
8.02	0.01189	-0.00887	-0.01587	-0.0099	-0.01018
8.03	0.01099	-0.00939	-0.01588	-0.0099	-0.01018
8.04	0.01009	-0.00991	-0.0159	-0.0099	-0.01018
8.05	0.00921	-0.01042	-0.01591	-0.0099	-0.01018
8.06	0.00834	-0.01092	-0.01593	-0.0099	-0.01018
8.07	0.00748	-0.01141	-0.01594	-0.0099	-0.01018
8.08	0.00664	-0.0119	-0.01595	-0.0099	-0.01018
8.09	0.00581	-0.01238	-0.01597	-0.0099	-0.01018
8.1	0.00498	-0.01285	-0.01598	-0.00991	-0.01018
8.11	0.00417	-0.01331	-0.01599	-0.00991	-0.01018
8.12	0.00338	-0.01377	-0.016	-0.00991	-0.01018
8.13	0.00259	-0.01422	-0.01601	-0.00991	-0.01018
8.14	0.00182	-0.01466	-0.01603	-0.00991	-0.01018
8.15	0.00105	-0.01509	-0.01604	-0.00991	-0.01018
8.16	0.00030116	-0.01552	-0.01605	-0.00991	-0.01018
8.17	-0.000439556	-0.01594	-0.01606	-0.00991	-0.01018
8.18	-0.00117	-0.01636	-0.01607	-0.00991	-0.01018
8.19	-0.00189	-0.01676	-0.01607	-0.00991	-0.01018
8.2	-0.0026	-0.01716	-0.01608	-0.00991	-0.01018
8.21	-0.00329	-0.01756	-0.01609	-0.00991	-0.01018
8.22	-0.00398	-0.01795	-0.0161	-0.00991	-0.01018
8.23	-0.00466	-0.01833	-0.01611	-0.00991	-0.01018
8.24	-0.00532	-0.0187	-0.01612	-0.00991	-0.01018
8.25	-0.00598	-0.01907	-0.01612	-0.00991	-0.01018
8.26	-0.00662	-0.01943	-0.01613	-0.00991	-0.01018
8.27	-0.00726	-0.01979	-0.01614	-0.00991	-0.01018
8.28	-0.00788	-0.02014	-0.01614	-0.00991	-0.01018
8.29	-0.0085	-0.02049	-0.01615	-0.00991	-0.01018
8.3	-0.0091	-0.02082	-0.01616	-0.00992	-0.01018
8.31	-0.0097	-0.02116	-0.01616	-0.00992	-0.01018
8.32	-0.01029	-0.02148	-0.01617	-0.00992	-0.01018
8.33	-0.01086	-0.02181	-0.01617	-0.00992	-0.01018
8.34	-0.01143	-0.02212	-0.01618	-0.00992	-0.01018
8.35	-0.01199	-0.02243	-0.01618	-0.00992	-0.01018
8.36	-0.01254	-0.02274	-0.01619	-0.00992	-0.01018
8.37	-0.01308	-0.02304	-0.01619	-0.00992	-0.01018
8.38	-0.01361	-0.02333	-0.0162	-0.00992	-0.01018
8.39	-0.01414	-0.02362	-0.0162	-0.00992	-0.01018
8.4	-0.01465	-0.02391	-0.01621	-0.00992	-0.01018
8.41	-0.01516	-0.02419	-0.01621	-0.00992	-0.01018
8.42	-0.01565	-0.02446	-0.01622	-0.00992	-0.01018
8.43	-0.01614	-0.02473	-0.01622	-0.00992	-0.01018
8.44	-0.01662	-0.025	-0.01622	-0.00992	-0.01018
8.45	-0.0171	-0.02526	-0.01623	-0.00992	-0.01018
8.46	-0.01756	-0.02551	-0.01623	-0.00992	-0.01018
8.47	-0.01802	-0.02576	-0.01624	-0.00992	-0.01018
8.48	-0.01847	-0.02601	-0.01624	-0.00992	-0.01018
8.49	-0.01891	-0.02625	-0.01624	-0.00992	-0.01018
8.5	-0.01934	-0.02649	-0.01624	-0.00992	-0.01018
8.51	-0.01977	-0.02672	-0.01625	-0.00992	-0.01018
8.52	-0.02019	-0.02695	-0.01625	-0.00992	-0.01018
8.53	-0.0206	-0.02717	-0.01625	-0.00992	-0.01018
8.54	-0.021	-0.02739	-0.01626	-0.00992	-0.01018
8.55	-0.0214	-0.02761	-0.01626	-0.00992	-0.01018
8.56	-0.02179	-0.02782	-0.01626	-0.00992	-0.01018
8.57	-0.02218	-0.02803	-0.01626	-0.00992	-0.01018
8.58	-0.02255	-0.02824	-0.01627	-0.00992	-0.01018
8.59	-0.02292	-0.02844	-0.01627	-0.00992	-0.01018
8.6	-0.02329	-0.02863	-0.01627	-0.00992	-0.01018
8.61	-0.02364	-0.02883	-0.01627	-0.00992	-0.01018
8.62	-0.02399	-0.02902	-0.01627	-0.00992	-0.01018
8.63	-0.02434	-0.0292	-0.01628	-0.00992	-0.01018
8.64	-0.02467	-0.02938	-0.01628	-0.00992	-0.01018
8.65	-0.025	-0.02956	-0.01628	-0.00992	-0.01018
8.66	-0.02533	-0.02974	-0.01628	-0.00992	-0.01018
8.67	-0.02565	-0.02991	-0.01628	-0.00992	-0.01018
8.68	-0.02596	-0.03008	-0.01628	-0.00992	-0.01018
8.69	-0.02627	-0.03024	-0.01628	-0.00992	-0.01018
8.7	-0.02657	-0.03041	-0.01629	-0.00992	-0.01018
8.71	-0.02687	-0.03057	-0.01629	-0.00992	-0.01018
8.72	-0.02716	-0.03072	-0.01629	-0.00992	-0.01018
8.73	-0.02744	-0.03087	-0.01629	-0.00992	-0.01018
8.74	-0.02772	-0.03102	-0.01629	-0.00992	-0.01018
8.75	-0.028	-0.03117	-0.01629	-0.00992	-0.01018
8.76	-0.02827	-0.03131	-0.01629	-0.00992	-0.01018
8.77	-0.02853	-0.03146	-0.01629	-0.00992	-0.01018
8.78	-0.02879	-0.03159	-0.0163	-0.00992	-0.01018
8.79	-0.02904	-0.03173	-0.0163	-0.00992	-0.01018
8.8	-0.02929	-0.03186	-0.0163	-0.00992	-0.01018
8.81	-0.02954	-0.03199	-0.0163	-0.00992	-0.01018
8.82	-0.02977	-0.03212	-0.0163	-0.00992	-0.01018
8.83	-0.03001	-0.03224	-0.0163	-0.00992	-0.01018
8.84	-0.03024	-0.03237	-0.0163	-0.00992	-0.01018
8.85	-0.03046	-0.03249	-0.0163	-0.00992	-0.01018
8.86	-0.03069	-0.0326	-0.0163	-0.00992	-0.01018
8.87	-0.0309	-0.03272	-0.0163	-0.00992	-0.01018
8.88	-0.03111	-0.03283	-0.0163	-0.00992	-0.01018
8.89	-0.03132	-0.03294	-0.0163	-0.00992	-0.01018
8.9	-0.03153	-0.03305	-0.01631	-0.00992	-0.01018
8.91	-0.03173	-0.03315	-0.01631	-0.00992	-0.01018
8.92	-0.03192	-0.03326	-0.01631	-0.00992	-0.01018
8.93	-0.03211	-0.03336	-0.01631	-0.00992	-0.01018
8.94	-0.0323	-0.03346	-0.01631	-0.00992	-0.01018
8.95	-0.03248	-0.03355	-0.01631	-0.00992	-0.01018
8.96	-0.03267	-0.03365	-0.01631	-0.00992	-0.01018
8.97	-0.03284	-0.03374	-0.01631	-0.00992	-0.01018
8.98	-0.03301	-0.03383	-0.01631	-0.00992	-0.01018
8.99	-0.03318	-0.03392	-0.01631	-0.00992	-0.01018
9	-0.03335	-0.03401	-0.01631	-0.00992	-0.01018
9.01	-0.03351	-0.03409	-0.01631	-0.00992	-0.01018
9.02	-0.03367	-0.03418	-0.01631	-0.00992	-0.01018
9.03	-0.03383	-0.03426	-0.01631	-0.00992	-0.01018
9.04	-0.03398	-0.03434	-0.01631	-0.00992	-0.01018
9.05	-0.03413	-0.03442	-0.01631	-0.00992	-0.01018
9.06	-0.03427	-0.03449	-0.01631	-0.00992	-0.01018
9.07	-0.03441	-0.03457	-0.01631	-0.00992	-0.01018
9.08	-0.03455	-0.03464	-0.01631	-0.00992	-0.01018
9.09	-0.03469	-0.03471	-0.01631	-0.00992	-0.01018
9.1	-0.03482	-0.03478	-0.01631	-0.00992	-0.01018
9.11	-0.03496	-0.03485	-0.01631	-0.00992	-0.01018
9.12	-0.03508	-0.03492	-0.01631	-0.00992	-0.01018

## Sheet: Fig. 3c
Ri	Spacing h of 145 s - 150 s (pm)	Ri	Spacing h of 155 s - 165 s (pm)
1.31201	340.95	1.34545	340.89
1.2834	347.5	1.33385	346.41
1.325	331.21	1.39984	340.29
1.29953	339.08	1.35152	340.27
1.3982	339.56	1.19978	349.5
1.22426	339.11	1.3504	346.8
1.29748	365.26	1.28084	336.43
1.20073	354.29	1.22851	335.95
1.29551	336.4	1.25844	336.57
1.2844	336.39	1.15073	331.45
1.14235	338.5	1.20732	309.36
1.09743	331.26	0.9706	281.97
1.1554	333.69	0.82816	258.29
1.09746	327.46	0.63473	250.65
1.02942	325.12	0.47363	245.95
0.74051	323.45	1.24789	340.89
0.72319	306.03	1.26959	346.41
0.62746	311.86	1.30316	340.29
0.4863	283.18	1.37678	340.27
1.30153	340.95	1.25289	349.5
1.19479	347.5	1.30397	346.8
1.30762	331.21	1.31798	336.43
1.24261	339.08	1.15166	335.95
1.4345	339.56	1.15746	336.57
1.208	339.11	1.05454	331.45
1.30395	365.26	1.08796	309.36
1.25673	354.29	0.8226	281.97
1.31981	336.4	0.81481	258.29
1.33647	336.39	0.5802	250.65
1.25573	338.5	0.4544	245.95
1.16647	331.26	1.26539	342.62
1.24777	333.69	1.4009	348
1.14399	327.46	1.49152	350.59
1.04882	325.12	1.40954	341.84
0.7488	323.45	1.39955	337.42
0.77748	306.03	1.40586	345.63
0.62793	311.86	1.35725	337.85
0.50049	283.18	1.21513	330.29
1.36911	326.96	1.05974	326.2
1.31927	336.29	0.905	315.54
1.35412	344.08	0.73225	284.59
1.3503	325.79	0.58836	267.61
1.36259	319.8	0.47001	264.37
1.32584	318.84	1.26907	342.62
1.39723	331.83	1.5095	348
1.36123	334.49	1.32417	350.59
1.33466	338.23	1.33827	341.84
1.20849	330.05	1.42784	337.42
1.31134	318.51	1.43148	345.63
1.068	328.01	1.28427	337.85
1.1406	316.04	1.0751	330.29
1.02321	309.52	1.00576	326.2
0.85857	307.05	0.76782	315.54
0.77197	308.4	0.72344	284.59
0.59631	303.13	0.56414	267.61
0.41593	277.18	0.48769	264.37
1.3344	326.96	1.38906	325.54
1.34803	336.29	1.37085	323.31
1.26583	344.08	1.35939	329.75
1.32108	325.79	1.39399	329.31
1.38607	319.8	1.30172	341.96
1.42592	318.84	1.14906	341.16
1.3743	331.83	1.0606	334.29
1.32597	334.49	0.89818	319.73
1.35169	338.23	0.84062	280.7
1.36306	330.05	0.59298	286.59
1.30382	318.51	0.62861	276.32
1.11711	328.01	1.39356	325.54
1.20421	316.04	1.3757	323.31
1.06398	309.52	1.40615	329.75
0.94497	307.05	1.36395	329.31
0.75645	308.4	1.32276	341.96
0.63564	303.13	1.25083	341.16
0.40383	277.18	1.11585	334.29
		0.93432	319.73
		0.83513	280.7
		0.62478	286.59
		0.62612	276.32

## Sheet: Fig. 3d
Ri	Angle α of 145 s - 150 s (°)	Ri	Angle α of 155 s - 165 s (°)
1.31201	70.233	1.34545	74.603
1.2834	70.444	1.33385	72.413
1.325	68.52	1.39984	72.935
1.29953	68.694	1.35152	72.887
1.3982	70.733	1.19978	74.451
1.22426	69.112	1.3504	72.342
1.29748	70.284	1.28084	72.905
1.20073	73.837	1.22851	72.274
1.29551	68.828	1.25844	73.753
1.2844	69.238	1.15073	74.83
1.14235	70.971	1.20732	67.31
1.09743	66.01	0.9706	64.056
1.1554	70.108	0.82816	56.899
1.09746	71.136	0.63473	58.369
1.02942	68.431	0.47363	51.265
0.74051	71.531	1.24789	74.603
0.72319	68.737	1.26959	72.413
0.62746	70.713	1.30316	72.935
0.4863	63.968	1.37678	72.887
1.30153	70.233	1.25289	74.451
1.19479	70.444	1.30397	72.342
1.30762	68.52	1.31798	72.905
1.24261	68.694	1.15166	72.274
1.4345	70.733	1.15746	73.753
1.208	69.112	1.05454	74.83
1.30395	70.284	1.08796	67.31
1.25673	73.837	0.8226	64.056
1.31981	68.828	0.81481	56.899
1.33647	69.238	0.5802	58.369
1.25573	70.971	0.4544	51.265
1.16647	66.01	1.26539	69.854
1.24777	70.108	1.4009	71.296
1.14399	71.136	1.49152	71.081
1.04882	68.431	1.40954	69.783
0.7488	71.531	1.39955	68.061
0.77748	68.737	1.40586	71.193
0.62793	70.713	1.35725	70.476
0.50049	63.968	1.21513	68.69
1.36911	69.635	1.05974	69.109
1.31927	70.081	0.905	64.659
1.35412	71.236	0.73225	58.9
1.3503	68.477	0.58836	58.708
1.36259	67.077	0.47001	57.249
1.32584	65.292	1.26907	69.854
1.39723	71.105	1.5095	71.296
1.36123	71.207	1.32417	71.081
1.33466	71.112	1.33827	69.783
1.20849	68.973	1.42784	68.061
1.31134	67.189	1.43148	71.193
1.068	71.251	1.28427	70.476
1.1406	69.027	1.0751	68.69
1.02321	68.208	1.00576	69.109
0.85857	69.897	0.76782	64.659
0.77197	71.227	0.72344	58.9
0.59631	71.066	0.56414	58.708
0.41593	66.745	0.48769	57.249
1.3344	69.635	1.38906	66.756
1.34803	70.081	1.37085	67.591
1.26583	71.236	1.35939	68.445
1.32108	68.477	1.39399	66.851		s
1.38607	67.077	1.30172	70.725
1.42592	65.292	1.14906	69.317
1.3743	71.105	1.0606	69.327
1.32597	71.207	0.89818	68.533
1.35169	71.112	0.84062	58.329
1.36306	68.973	0.59298	59.617
1.30382	67.189	0.62861	53.295
1.11711	71.251	1.39356	66.756
1.20421	69.027	1.3757	67.591
1.06398	68.208	1.40615	68.445
0.94497	69.897	1.36395	66.851
0.75645	71.227	1.32276	70.725
0.63564	71.066	1.25083	69.317
0.40383	66.745	1.11585	69.327
		0.93432	68.533
		0.83513	58.329
		0.62478	59.617
		0.62612	53.295
