# Supplementary material for: Direct observation of cation diffusion driven surface reconstruction at van der Waals gaps
Source: Nat Commun. 2023 Feb 2;14:554. doi: 10.1038/s41467-023-35972-9 (PMC9894939; doi:10.1038/s41467-023-35972-9)
Supplement: Supplementary file 10 — Source Data [file 41467_2023_35972_MOESM10_ESM.zip › Figure 5.xlsx]

## Sheet: Fig. 5m
Length (nm) Time (s)	(0001)	(01-1-7)	(01-14)
0	0	0	0
31.5	39	17.1	15.7
94.5	87	34	32.1
283.5	112.9	33.4	41
472.5	146.7	69.1	31.3
756	188.5	56.7	44.3
1071	193.5	56.1	46
1260	211.5	54.2	54.6
1449	225.8	59.5	45.2
1701	226	63.5	53.9

## Sheet: Fig. 5n
Time (s)	In-plane distance d (nm)	Out-of-plane distance d (nm)
0	106	45.556
8	122.667	55
16	141.111	63.89
24	160.556	68.89
32	177.778	75.56
40	191.111	81.11
48	203.889	86.67
56	215.556	89.45
64	226.667	92.78
72	238.889	97.78
80	255	102.22
88	268.333	107.78
96	272.778	114.44
104	278.889	119.44
112	285	122.22

## Sheet: Fig. 5o
Surface energy (J/m2) The types of surfaces	BT (Ref.)	BT	Surface energy (J/m2) The types of surfaces	GBT
(0001)	0.16	0.22	(0001)	0.2
(01-15)	0.37	0.39	(01-1-7）	0.32
(01-1-4)	0.65	0.76	(01-14)	0.47
